# Supplementary material for: Disrespectful treatment in primary care in rural Tanzania: beyond any single health issue
Source: Health Policy Plan. 2019 Aug 1;34(7):508–13. doi: 10.1093/heapol/czz071 (PMC6788213; doi:10.1093/heapol/czz071)
Supplement: czz071_Supplementary_Appendix [file czz071_supplementary_appendix.zip]

Archive with 3 entries (2 files):
- czz071-suppl_data/
- czz071-suppl_data/Appendix 2.docx
- czz071-suppl_data/Disrespectful OPD_Appendix1.docx
